# Supplementary material for: Association between Visceral Adiposity Index and Hyperuricemia among Steelworkers: The Moderating Effects of Drinking Tea
Source: Nutrients. 2024 Sep 23;16(18):3221. doi: 10.3390/nu16183221 (PMC11435409; doi:10.3390/nu16183221)
Supplement: Supplementary file 1 [file nutrients-16-03221-s001.zip]

Archive with 1 entries (1 files):
- nutrients-3202861-supplementary.pdf
